# Supplementary material for: Effect of Different Functional Food Supplements on the Gut Microbiota of Prediabetic Indonesian Individuals during Weight Loss
Source: Nutrients. 2022 Feb 13;14(4):781. doi: 10.3390/nu14040781 (PMC8875853; doi:10.3390/nu14040781)
Supplement: Supplementary file 1 [file nutrients-14-00781-s001.zip]

Archive with 1 entries (1 files):
- nutrients-1501712-supplementary.pdf
